# Supplementary material for: Spiranthes himalayensis (Orchidaceae, Orchidoideae) a new species from Asia
Source: PhytoKeys. 2017 Nov 14;(89):115–28. doi: 10.3897/phytokeys.89.19978 (PMC5740440; doi:10.3897/phytokeys.89.19978)
Supplement: XML Treatment for Spiranthes himalayensis [file phytokeys.89.19978-treatment1.xml]

<!DOCTYPE tp:taxon-treatment
  PUBLIC "-//TaxonX//DTD Taxonomic Treatment Publishing DTD v0 20100105//EN" "tax-treatment-NSO.dtd">
<tp:taxon-treatment xmlns:tp="http://www.plazi.org/taxpub"><tp:treatment-meta><kwd-group><label>Taxon classification</label><kwd><named-content xmlns:xlink="http://www.w3.org/1999/xlink" content-type="kingdom">Plantae</named-content></kwd><kwd><named-content xmlns:xlink="http://www.w3.org/1999/xlink" content-type="order">Asparagales</named-content></kwd><kwd><named-content xmlns:xlink="http://www.w3.org/1999/xlink" content-type="family">Orchidaceae</named-content></kwd></kwd-group><mixed-citation publication-type="journal"><person-group><name><surname>Surveswaran</surname><given-names>Siddharthan</given-names></name><name><surname>Kumar</surname><given-names>Pankaj</given-names></name><name><surname>Sun</surname><given-names>Mei</given-names></name></person-group><article-title>
          <italic><tp:taxon-name><tp:taxon-name-part taxon-name-part-type="genus" reg="Spiranthes">Spiranthes</tp:taxon-name-part> <tp:taxon-name-part taxon-name-part-type="species" reg="himalayensis">himalayensis</tp:taxon-name-part></tp:taxon-name></italic> (<tp:taxon-name><tp:taxon-name-part taxon-name-part-type="family">Orchidaceae</tp:taxon-name-part></tp:taxon-name>, <tp:taxon-name><tp:taxon-name-part taxon-name-part-type="subfamily">Orchidoideae</tp:taxon-name-part></tp:taxon-name>) a new species from Asia</article-title><source>PhytoKeys</source><day>14</day><month>11</month><year>2017</year><volume>2017</volume><issue>89</issue><fpage>115</fpage><lpage>128</lpage><pub-id pub-id-type="doi">10.3897/phytokeys.89.19978</pub-id></mixed-citation></tp:treatment-meta><tp:nomenclature><tp:taxon-name>
            <tp:taxon-name-part taxon-name-part-type="genus" reg="Spiranthes">Spiranthes</tp:taxon-name-part>
            <tp:taxon-name-part taxon-name-part-type="species" reg="himalayensis">himalayensis</tp:taxon-name-part>
            <object-id xmlns:xlink="http://www.w3.org/1999/xlink" content-type="ipni" xlink:type="simple">urn:lsid:ipni.org:names:77167300-1</object-id>
          </tp:taxon-name><tp:taxon-authority>Survesw., Kumar &amp; Mei Sun</tp:taxon-authority><tp:taxon-status xmlns:xlink="http://www.w3.org/1999/xlink" xlink:type="simple">sp. nov.</tp:taxon-status><xref ref-type="fig" rid="F2">Figs 2B</xref><xref ref-type="fig" rid="F2">, 2C</xref><xref ref-type="fig" rid="F3">, 3</xref><xref ref-type="fig" rid="F4">, 4A</xref></tp:nomenclature><tp:treatment-sec sec-type="material" id="SECID0ECUAE"><title>Type.</title><p>INDIA. Manipur: Ukrul district, Imphal-Jessami road, found on a paddy field on the way to Ukhrul town from Imphal, 1 May 2016. <italic>S. Surveswaran 1</italic> (<italic>HJCB 1001</italic>) (holotype JCB!) (specimen id M1 in DNA based phylogeny, Fig. <xref ref-type="fig" rid="F1">1</xref>).</p></tp:treatment-sec><tp:treatment-sec sec-type="diagnosis" id="SECID0EYUAE"><title>Diagnosis.</title><p>
            <italic><tp:taxon-name><tp:taxon-name-part taxon-name-part-type="genus" reg="Spiranthes">Spiranthes</tp:taxon-name-part> <tp:taxon-name-part taxon-name-part-type="species" reg="himalayensis">himalayensis</tp:taxon-name-part></tp:taxon-name></italic> Survesw., Kumar &amp; Mei Sun <italic>sp. nov</italic>. is similar to <italic><tp:taxon-name><tp:taxon-name-part taxon-name-part-type="genus" reg="Spiranthes">S.</tp:taxon-name-part> <tp:taxon-name-part taxon-name-part-type="species" reg="hongkongensis">hongkongensis</tp:taxon-name-part></tp:taxon-name></italic>, <italic><tp:taxon-name><tp:taxon-name-part taxon-name-part-type="genus" reg="Spiranthes">S.</tp:taxon-name-part> <tp:taxon-name-part taxon-name-part-type="species" reg="nivea">nivea</tp:taxon-name-part></tp:taxon-name></italic> and <italic><tp:taxon-name><tp:taxon-name-part taxon-name-part-type="genus" reg="Spiranthes">S.</tp:taxon-name-part> <tp:taxon-name-part taxon-name-part-type="species" reg="sinensis">sinensis</tp:taxon-name-part></tp:taxon-name></italic>, but can be differentiated on the basis of its allogamous mode of reproduction from <italic><tp:taxon-name><tp:taxon-name-part taxon-name-part-type="genus" reg="Spiranthes">S.</tp:taxon-name-part> <tp:taxon-name-part taxon-name-part-type="species" reg="hongkongensis">hongkongensis</tp:taxon-name-part></tp:taxon-name></italic> and <italic><tp:taxon-name><tp:taxon-name-part taxon-name-part-type="genus" reg="Spiranthes">S.</tp:taxon-name-part> <tp:taxon-name-part taxon-name-part-type="species" reg="nivea">nivea</tp:taxon-name-part></tp:taxon-name></italic> which are both autogamous. It can also be easily separated from <italic><tp:taxon-name><tp:taxon-name-part taxon-name-part-type="genus" reg="Spiranthes">S.</tp:taxon-name-part> <tp:taxon-name-part taxon-name-part-type="species" reg="nivea">nivea</tp:taxon-name-part></tp:taxon-name></italic> by its pubescent body. Other morphological distinctions separating this new species from <italic><tp:taxon-name><tp:taxon-name-part taxon-name-part-type="genus" reg="Spiranthes">S.</tp:taxon-name-part> <tp:taxon-name-part taxon-name-part-type="species" reg="hongkongensis">hongkongensis</tp:taxon-name-part></tp:taxon-name></italic>, <italic><tp:taxon-name><tp:taxon-name-part taxon-name-part-type="genus" reg="Spiranthes">S.</tp:taxon-name-part> <tp:taxon-name-part taxon-name-part-type="species" reg="nivea">nivea</tp:taxon-name-part></tp:taxon-name></italic> and allogamous <italic><tp:taxon-name><tp:taxon-name-part taxon-name-part-type="genus" reg="Spiranthes">S.</tp:taxon-name-part> <tp:taxon-name-part taxon-name-part-type="species" reg="sinensis">sinensis</tp:taxon-name-part></tp:taxon-name></italic> include: floral bract longer or of the same length as the ovary, petals with blunt apex, labellum width around hypochile is same as the width of epichile, epichile widely flabellate or semi-tunicate, column length equal to or more than 1.5 mm, clavate operculum attached to the column on the broader part by an arm-like extension emerging from the upper part of column and a well-developed rostellum separating the stigma from the pollinarium.</p></tp:treatment-sec><tp:treatment-sec sec-type="description" id="SECID0EOYAE"><title>Description.</title><p>Terrestrial herbs with perennating rhizome. Plants c. 16–30 cm tall. Rhizome about 3mm in diameter. Stem erect, leaf clustered towards the base. Leaves 2 to 5 per plant, broadly linear or linear-lanceolate, 4.0–6.0 cm long, ca. 1.5cm wide, 3-veined with depression on upper surface and elevated lining underneath, spreading from the base of the stem. Inflorescence tall, up to 30 cm long, terete, pubescent, covered with glandular hairs, with 1–3 sterile bracts sheathing the peduncle, flowers spirally arranged, clustered towards the upper one-fourth of the peduncle with flowers opening from the base. Flowers widely open 0.22 × 0.26 cm wide, 0.43 cm long, pale white to pale butter-white, pubescent with glandular hairs. Bracts green, equal to or longer than the combined length of pedicel and ovary, ovate-lanceolate, 0.40–0.50 cm long, ca. 0.17 cm wide, acuminate, hairy on the outer surface, sheathing the base of flower, margin white. Dorsal sepal white, hairy towards the base, elongated-triangular, 0.35–0.40 cm long, ca. 0.10 cm wide, obtuse. Lateral sepals white, pubescent towards the base, obliquely elliptic, 0.37–0.40 cm long, 0.10 cm wide, obtuse. Petals white, pubescent towards the base, obliquely elliptic, ca. 0.37 cm long, ca. 0.07 cm wide towards the base, 0.09 cm wide towards apex, apex blunt. Labellum white, distinctly divided into hypochile and epichile with a constriction in the middle, hairy on the outer surface, ca. 0.50 cm long; hypochile concave, ca. 0.30 cm long, 0.33–0.34 cm wide, attached at the base of short foot below the column, saccate, sac 0.05 cm deep, with one semi-globular gland on each side (0.05 cm wide, 0.04 cm high), margin entire and raised upwards till the constriction; epichile semi-tunicate, flabellate, ca. 0.20 cm long, ca. 0.30 cm wide, margin undulate, slightly dentate with some papillose hairs on the front semi-tunicate part. Column green-white, obconical, quadrangular transversely <!--PageBreak--><!--PageBreak-->quandrangular, 0.25 cm long, 0.05 cm at the base, 0.07 cm wide towards the apex, with a short foot at the base, 0.06 cm long, stigma at the apex on the lower side, green in colour, shiny, filled with viscid liquid, trapezoid shaped, broad towards base (0.08 cm), narrower towards apex (0.06 cm), 0.06 cm long. Rostellum well developed with two semi-transparent, clavate, rostellar arms projecting in the front above stigma, 0.06 cm long. Pollinarium yellow, ovate with a deep cleft, 0.22 cm long, 0.09 cm wide, narrower end at the apex while the lobes inside covered with operculum, with a ligulate viscidium at the narrower end, 0.1 cm long. Operculum yellow-brown coloured, partly embedded on the upper part of column, not free, convex, ca. 0.10 cm long, 0.06 cm wide. Ovary sessile or with inconspicuous pedicel, densely haired, fusiform, 0.20–0.25 cm long, 0.11–0.13 cm wide. Fruits obliquely clavate, ca. 0.30 cm long, 0.12 cm wide, densely pubescent with glandular hairs.</p></tp:treatment-sec><tp:treatment-sec sec-type="phenology" id="SECID0EXYAE"><title>Phenology.</title><p>Flowering: March–June. Fruiting: March–July.</p></tp:treatment-sec><tp:treatment-sec sec-type="habitat" id="SECID0E3YAE"><title>Habitat.</title><p>Marshy areas near mountain streams or on bunds of paddy fields (Fig. <xref ref-type="fig" rid="F2">2A</xref>) where water is stagnant. Plants were usually found growing on clayey soil along with grasses.</p><fig id="F2" position="float" orientation="portrait"><label>Figure 2.</label><caption><p>Habitat and habit of <italic><tp:taxon-name><tp:taxon-name-part taxon-name-part-type="genus" reg="Spiranthes">Spiranthes</tp:taxon-name-part> <tp:taxon-name-part taxon-name-part-type="species" reg="himalayensis">himalayensis</tp:taxon-name-part></tp:taxon-name></italic> Survesw., Kumar &amp; Mei Sun, sp. nov. <bold>A</bold> Habitat (type location) - along the bunds of paddy fields <bold>B</bold> Habit of <italic><tp:taxon-name><tp:taxon-name-part taxon-name-part-type="genus" reg="Spiranthes">S.</tp:taxon-name-part> <tp:taxon-name-part taxon-name-part-type="species" reg="himalayensis">himalayensis</tp:taxon-name-part></tp:taxon-name></italic> <bold>C</bold> Close-up of the inflorescence showing white coloured flowers with densely covered glandular hairs.</p></caption><graphic xmlns:xlink="http://www.w3.org/1999/xlink" xlink:href="phytokeys-89-115-g002.jpg" position="float" orientation="portrait" xlink:type="simple" id="oo_168159.jpg"/></fig></tp:treatment-sec><tp:treatment-sec sec-type="etymology" id="SECID0EP1AE"><title>Etymology.</title><p>The specific name refers to the mighty Himalayan mountain range which is an important geographical feature in Asia. The samples collected for this study were not from the Himalayas. However, based on herbarium records and communication with other researchers, it is believed that this species is widespread in the lower altitudes of Himalayas. The evolutionary origin of this species and other Asian <italic><tp:taxon-name><tp:taxon-name-part taxon-name-part-type="genus" reg="Spiranthes">Spiranthes</tp:taxon-name-part></tp:taxon-name></italic> are to be further elucidated.</p></tp:treatment-sec><tp:treatment-sec sec-type="distribution" id="SECID0E31AE"><title>Currently known locations of distribution.</title><p>India (Karnataka, Manipur &amp; Tamil Nadu) &amp; China (Yunnan and most likely Hainan (see taxonomic notes for details)).</p></tp:treatment-sec><tp:treatment-sec sec-type="conservation status" id="SECID0EB2AE"><title>Conservation status.</title><p>Based on DNA analysis, the occurrence of <italic><tp:taxon-name><tp:taxon-name-part taxon-name-part-type="genus" reg="Spiranthes">Spiranthes</tp:taxon-name-part> <tp:taxon-name-part taxon-name-part-type="species" reg="himalayensis">himalayensis</tp:taxon-name-part></tp:taxon-name></italic> can be confirmed in India and China. This species is likely to be present in a much wider geographic range where it has long been misidentified (see taxonomic notes). It was not possible to assess the specimens which might have been misidentified as <italic><tp:taxon-name><tp:taxon-name-part taxon-name-part-type="genus" reg="Spiranthes">S.</tp:taxon-name-part> <tp:taxon-name-part taxon-name-part-type="species" reg="sinensis">sinensis</tp:taxon-name-part></tp:taxon-name></italic> or <italic><tp:taxon-name><tp:taxon-name-part taxon-name-part-type="genus" reg="Spiranthes">S.</tp:taxon-name-part> <tp:taxon-name-part taxon-name-part-type="species" reg="spiralis">spiralis</tp:taxon-name-part></tp:taxon-name></italic> across its broad distributional range. It is emphasised that the type specimen was collected in an agricultural field and other specimens were found on roadsides along mountain slopes above 1000 m in its wide distributional range. Therefore it is speculated that this species might be of least concern for conservation. However large-scale habitat loss and fragmentation of habitats in Asia might pose a threat to this species. Since a thorough assessment has not been undertaken, the conservation status of Not Evaluated (NE) has been assigned to this species as per IUCN Red List categories and criteria (2017).</p></tp:treatment-sec><tp:treatment-sec sec-type="material" id="SECID0EQ3AE"><title>Other specimens examined.</title><p>INDIA. Manipur: Ukrul district, Imphal-Jessami Road, found on paddy fields on the way to Ukhrul town, 1200 m, 1 May 2016, <italic>S. Surveswaran 1HJCB 1001</italic> (M1-DNA specimen) (JCB); Karnataka: Chickmagalur district, near Kemmankundi, 1400 m, 14 June 2015, <italic>S. Surveswaran 4</italic> (<italic>HJCB 0442</italic>) (C1-DNA specimen) (JCB!); Tamil Nadu: Coimbatore, near Konalar anti-poaching protection camp, Grass Hills, Valparai Range, Anaimalai Tiger Reserve, 1200 m, 13 March 2012, <italic>K. Ravikumar &amp; A.C. Tangavelou FRLH-121312</italic> (FRLH!). CHINA. <!--PageBreak--><!--PageBreak--><!--PageBreak-->Yunnan Province: Malipo County, Wenshan, near Xiajinchang village, 1400 m, 20 May 2016, <italic>S. Surveswaran S52</italic>.</p><fig id="F3" position="float" orientation="portrait"><label>Figure 3.</label><caption><p>
                <italic><tp:taxon-name><tp:taxon-name-part taxon-name-part-type="genus" reg="Spiranthes">Spiranthes</tp:taxon-name-part> <tp:taxon-name-part taxon-name-part-type="species" reg="himalayensis">himalayensis</tp:taxon-name-part></tp:taxon-name></italic> Survesw., Kumar &amp; Mei Sun, sp. nov. <bold>A</bold> Complete plant <bold>B</bold> Inflorescence <bold>C</bold> Floral bract <bold>D</bold> Dorsal sepal <bold>E</bold> Lateral sepal <bold>F</bold> Petal <bold>G</bold> Ovary with column and labellum <bold>H</bold> Close-up showing the glandular hairs on flower and ovary <bold>I</bold> Side view of labellum <bold>J</bold> Top view of labellum <bold>K</bold> Side view of ovary with column <bold>L</bold> Front view of ovary and column <bold>M</bold> Front view of pollinarium <bold>N</bold> Side view of pollinarium. Note: The pinkish/bluish hue on petals of <italic><tp:taxon-name><tp:taxon-name-part taxon-name-part-type="genus" reg="Spiranthes">S.</tp:taxon-name-part> <tp:taxon-name-part taxon-name-part-type="species" reg="himalayensis">himalayensis</tp:taxon-name-part></tp:taxon-name></italic> is due to the black background in the plates while the flowers appear fully white in natural light.</p></caption><graphic xmlns:xlink="http://www.w3.org/1999/xlink" xlink:href="phytokeys-89-115-g003.jpg" position="float" orientation="portrait" xlink:type="simple" id="oo_168160.jpg"/></fig><fig id="F4" position="float" orientation="portrait"><label>Figure 4.</label><caption><p>Comparison of morphological characters of allied species. <bold>A</bold><italic><tp:taxon-name><tp:taxon-name-part taxon-name-part-type="genus" reg="Spiranthes">Spiranthes</tp:taxon-name-part> <tp:taxon-name-part taxon-name-part-type="species" reg="himalayensis">himalayensis</tp:taxon-name-part></tp:taxon-name></italic>: <bold>1</bold> Close-up of inflorescence <bold>2</bold> A flower <bold>3</bold> Floral bract <bold>4</bold> Dorsal sepal <bold>5</bold> Lateral sepal <bold>6</bold> Petal <bold>7</bold> Ovary with column and labellum <bold>8</bold> Labellum (side view) <bold>9</bold> Labellum (top view) <bold>10</bold> Close-up showing glandular hairs on labellum and ovary <bold>11</bold> Ovary with column (side view) <bold>12</bold> Ovary with column (ventral view) <bold>B</bold><italic><tp:taxon-name><tp:taxon-name-part taxon-name-part-type="genus" reg="Spiranthes">S.</tp:taxon-name-part> <tp:taxon-name-part taxon-name-part-type="species" reg="sinensis">sinensis</tp:taxon-name-part></tp:taxon-name></italic>: <bold>1</bold> Close-up of inflorescence <bold>2</bold> A flower <bold>3</bold> Floral bract <bold>4</bold> Dorsal sepal <bold>5</bold> Lateral sepal <bold>6</bold> Petal <bold>7</bold> Ovary with column and labellum <bold>8</bold> Labellum (side view) <bold>9</bold> Labellum (top view) <bold>10</bold> Ovary with column (side view) <bold>11</bold> Ovary with column (ventral view) <bold>C</bold><italic><tp:taxon-name><tp:taxon-name-part taxon-name-part-type="genus" reg="Spiranthes">S.</tp:taxon-name-part> <tp:taxon-name-part taxon-name-part-type="species" reg="hongkongensis">hongkongensis</tp:taxon-name-part></tp:taxon-name></italic>: <bold>1</bold> Close-up of inflorescence <bold>2</bold> A flower <bold>3</bold> Floral bract <bold>4</bold> Dorsal sepal <bold>5</bold> Lateral sepal <bold>6</bold> Petal <bold>7</bold> Ovary with column and labellum; 8. Labellum (side view) <bold>9</bold> Labellum (top view) <bold>10</bold> Close-up showing glandular hairs on labellum and ovary <bold>11</bold> Ovary with column (side view) <bold>12</bold> Ovary with column (ventral view) <bold>D</bold><italic><tp:taxon-name><tp:taxon-name-part taxon-name-part-type="genus" reg="Spiranthes">S.</tp:taxon-name-part> <tp:taxon-name-part taxon-name-part-type="species" reg="nivea">nivea</tp:taxon-name-part></tp:taxon-name></italic>: 1. Close-up of inflorescence; 2. A flower <bold>3</bold> Floral bract <bold>4</bold> Dorsal sepal <bold>5</bold> Lateral sepal <bold>6</bold> Petal <bold>7</bold> Ovary with column and labellum <bold>8</bold> Labellum (side view) <bold>9</bold> Labellum (top view) <bold>10</bold> Close-up showing glandular hairs on labellum and ovary <bold>11</bold> Ovary with column (side view) <bold>12</bold> Ovary with column (ventral view). Note: The pinkish/bluish hue on petals of <italic><tp:taxon-name><tp:taxon-name-part taxon-name-part-type="genus" reg="Spiranthes">S.</tp:taxon-name-part> <tp:taxon-name-part taxon-name-part-type="species" reg="himalayensis">himalayensis</tp:taxon-name-part></tp:taxon-name></italic>, <italic><tp:taxon-name><tp:taxon-name-part taxon-name-part-type="genus" reg="Spiranthes">S.</tp:taxon-name-part> <tp:taxon-name-part taxon-name-part-type="species" reg="nivea">nivea</tp:taxon-name-part></tp:taxon-name></italic> and <italic><tp:taxon-name><tp:taxon-name-part taxon-name-part-type="genus" reg="Spiranthes">S.</tp:taxon-name-part> <tp:taxon-name-part taxon-name-part-type="species" reg="hongkongensis">hongkongensis</tp:taxon-name-part></tp:taxon-name></italic> is due to the black background in the plates while the flowers appear fully white in natural light.</p></caption><graphic xmlns:xlink="http://www.w3.org/1999/xlink" xlink:href="phytokeys-89-115-g004.jpg" position="float" orientation="portrait" xlink:type="simple" id="oo_168161.jpg"/></fig></tp:treatment-sec><tp:treatment-sec sec-type="notes" id="SECID0ESFAG"><title>Note.</title><p>Hairy <italic><tp:taxon-name><tp:taxon-name-part taxon-name-part-type="genus" reg="Spiranthes">Spiranthes</tp:taxon-name-part></tp:taxon-name></italic> have been reported very often from India, sometimes under the name of <italic><tp:taxon-name><tp:taxon-name-part taxon-name-part-type="genus" reg="Spiranthes">S.</tp:taxon-name-part> <tp:taxon-name-part taxon-name-part-type="species" reg="sinensis">sinensis</tp:taxon-name-part></tp:taxon-name></italic> (<xref ref-type="bibr" rid="B10">Kumar and Manilal 1994</xref>, <xref ref-type="bibr" rid="B12">Misra 2004</xref>) and, at other times, under the name of <italic><tp:taxon-name><tp:taxon-name-part taxon-name-part-type="genus" reg="Spiranthes">S.</tp:taxon-name-part> <tp:taxon-name-part taxon-name-part-type="species" reg="spiralis">spiralis</tp:taxon-name-part></tp:taxon-name></italic> (<xref ref-type="bibr" rid="B4">Deva and Naithani 1986</xref>, <xref ref-type="bibr" rid="B13">Misra 2007</xref>). <xref ref-type="bibr" rid="B7">Hooker (1890)</xref> also described two species of <italic><tp:taxon-name><tp:taxon-name-part taxon-name-part-type="genus" reg="Spiranthes">Spiranthes</tp:taxon-name-part></tp:taxon-name></italic>, <italic><tp:taxon-name><tp:taxon-name-part taxon-name-part-type="genus" reg="Spiranthes">S.</tp:taxon-name-part> <tp:taxon-name-part taxon-name-part-type="species" reg="australis">australis</tp:taxon-name-part></tp:taxon-name></italic> (= <italic><tp:taxon-name><tp:taxon-name-part taxon-name-part-type="genus" reg="Spiranthes">S.</tp:taxon-name-part> <tp:taxon-name-part taxon-name-part-type="species" reg="sinensis">sinensis</tp:taxon-name-part></tp:taxon-name></italic>) and <italic><tp:taxon-name><tp:taxon-name-part taxon-name-part-type="genus" reg="Spiranthes">S.</tp:taxon-name-part> <tp:taxon-name-part taxon-name-part-type="species" reg="autumnalis">autumnalis</tp:taxon-name-part></tp:taxon-name></italic> (= <italic><tp:taxon-name><tp:taxon-name-part taxon-name-part-type="genus" reg="Spiranthes">S.</tp:taxon-name-part> <tp:taxon-name-part taxon-name-part-type="species" reg="spiralis">spiralis</tp:taxon-name-part></tp:taxon-name></italic>) from India. As the protologue of <italic><tp:taxon-name><tp:taxon-name-part taxon-name-part-type="genus" reg="Spiranthes">S.</tp:taxon-name-part> <tp:taxon-name-part taxon-name-part-type="species" reg="sinensis">sinensis</tp:taxon-name-part></tp:taxon-name></italic> does not mention the presence or absence of hairs (<xref ref-type="bibr" rid="B14">Persoon 1807</xref>), there has been no clear distinction between <italic><tp:taxon-name><tp:taxon-name-part taxon-name-part-type="genus" reg="Spiranthes">S.</tp:taxon-name-part> <tp:taxon-name-part taxon-name-part-type="species" reg="sinensis">sinensis</tp:taxon-name-part></tp:taxon-name></italic> and the new white flowered <italic><tp:taxon-name><tp:taxon-name-part taxon-name-part-type="genus" reg="Spiranthes">S.</tp:taxon-name-part> <tp:taxon-name-part taxon-name-part-type="species" reg="himalayensis">himalayensis</tp:taxon-name-part></tp:taxon-name></italic> amongst the various reports. So far, a true <italic><tp:taxon-name><tp:taxon-name-part taxon-name-part-type="genus" reg="Spiranthes">S.</tp:taxon-name-part> <tp:taxon-name-part taxon-name-part-type="species" reg="spiralis">spiralis</tp:taxon-name-part></tp:taxon-name></italic> has not been found in India and the specimens treated as <italic><tp:taxon-name><tp:taxon-name-part taxon-name-part-type="genus" reg="Spiranthes">S.</tp:taxon-name-part> <tp:taxon-name-part taxon-name-part-type="species" reg="spiralis">spiralis</tp:taxon-name-part></tp:taxon-name></italic> might have been <italic><tp:taxon-name><tp:taxon-name-part taxon-name-part-type="genus" reg="Spiranthes">S.</tp:taxon-name-part> <tp:taxon-name-part taxon-name-part-type="species" reg="himalayensis">himalayensis</tp:taxon-name-part></tp:taxon-name></italic> sp. nov. In this study, it was out of the scope to trace all specimens or vouchers of hairy <italic><tp:taxon-name><tp:taxon-name-part taxon-name-part-type="genus" reg="Spiranthes">Spiranthes</tp:taxon-name-part></tp:taxon-name></italic> and distinguish them from <italic><tp:taxon-name><tp:taxon-name-part taxon-name-part-type="genus" reg="Spiranthes">S.</tp:taxon-name-part> <tp:taxon-name-part taxon-name-part-type="species" reg="sinensis">sinensis</tp:taxon-name-part></tp:taxon-name></italic> which could also be hairy in some natural populations.</p><p>
            <xref ref-type="bibr" rid="B18">Seidenfaden (1978)</xref> reported <italic><tp:taxon-name><tp:taxon-name-part taxon-name-part-type="genus" reg="Spiranthes">Spiranthes</tp:taxon-name-part> <tp:taxon-name-part taxon-name-part-type="species" reg="sinensis">sinensis</tp:taxon-name-part></tp:taxon-name></italic> from Thailand, illustrating a hairy plant with long and stalked glands in the hypochile. This specimen is also suspected to be the new species <italic><tp:taxon-name><tp:taxon-name-part taxon-name-part-type="genus" reg="Spiranthes">S.</tp:taxon-name-part> <tp:taxon-name-part taxon-name-part-type="species" reg="himalayensis">himalayensis</tp:taxon-name-part></tp:taxon-name></italic> described here. <xref ref-type="bibr" rid="B4">Deva and Naithani (1986)</xref> reported <italic><tp:taxon-name><tp:taxon-name-part taxon-name-part-type="genus" reg="Spiranthes">S.</tp:taxon-name-part> <tp:taxon-name-part taxon-name-part-type="species" reg="sinensis">sinensis</tp:taxon-name-part></tp:taxon-name></italic> and <italic><tp:taxon-name><tp:taxon-name-part taxon-name-part-type="genus" reg="Spiranthes">S.</tp:taxon-name-part> <tp:taxon-name-part taxon-name-part-type="species" reg="spiralis">spiralis</tp:taxon-name-part></tp:taxon-name></italic> from northwest Himalaya, differentiating them on the basis of multiple roots; elongated, fleshy, cylindrical tubers; lanceolate leaves, present during flowering and pink flowers in the former against 2–3 roots; fleshy carrot shaped tuber; ovate leaves, absent during flowering; white or greenish-white flowers in the latter. They also illustrated <italic><tp:taxon-name><tp:taxon-name-part taxon-name-part-type="genus" reg="Spiranthes">S.</tp:taxon-name-part> <tp:taxon-name-part taxon-name-part-type="species" reg="sinensis">sinensis</tp:taxon-name-part></tp:taxon-name></italic> with hairy flowers and well developed rostellum with two rostellar arms. For <italic><tp:taxon-name><tp:taxon-name-part taxon-name-part-type="genus" reg="Spiranthes">S.</tp:taxon-name-part> <tp:taxon-name-part taxon-name-part-type="species" reg="spiralis">spiralis</tp:taxon-name-part></tp:taxon-name></italic>, they just gave an illustration of tubers, but we believe that this sample could also be the new species described here. They also mentioned that <italic><tp:taxon-name><tp:taxon-name-part taxon-name-part-type="genus" reg="Spiranthes">S.</tp:taxon-name-part> <tp:taxon-name-part taxon-name-part-type="species" reg="sinensis">sinensis</tp:taxon-name-part></tp:taxon-name></italic> was found in two colours, pink and white. This could be the source of confusion leading to the misidentification of our new species as <italic><tp:taxon-name><tp:taxon-name-part taxon-name-part-type="genus" reg="Spiranthes">S.</tp:taxon-name-part> <tp:taxon-name-part taxon-name-part-type="species" reg="sinensis">sinensis</tp:taxon-name-part></tp:taxon-name></italic> by other workers. <xref ref-type="bibr" rid="B10">Kumar and Manilal (1994)</xref> reported <italic><tp:taxon-name><tp:taxon-name-part taxon-name-part-type="genus" reg="Spiranthes">S.</tp:taxon-name-part> <tp:taxon-name-part taxon-name-part-type="species" reg="sinensis">sinensis</tp:taxon-name-part></tp:taxon-name></italic> from Kerala, South India, stating that it is a variable species but no description was provided. Pink flowered forms of <italic><tp:taxon-name><tp:taxon-name-part taxon-name-part-type="genus" reg="Spiranthes">Spiranthes</tp:taxon-name-part></tp:taxon-name></italic> have not been observed in southern India, indicating an absence of the true <italic><tp:taxon-name><tp:taxon-name-part taxon-name-part-type="genus" reg="Spiranthes">S.</tp:taxon-name-part> <tp:taxon-name-part taxon-name-part-type="species" reg="sinensis">sinensis</tp:taxon-name-part></tp:taxon-name></italic> in this area and the white flowered species reported as <italic><tp:taxon-name><tp:taxon-name-part taxon-name-part-type="genus" reg="Spiranthes">S.</tp:taxon-name-part> <tp:taxon-name-part taxon-name-part-type="species" reg="sinensis">sinensis</tp:taxon-name-part></tp:taxon-name></italic> is also most likely to be the new species, <italic><tp:taxon-name><tp:taxon-name-part taxon-name-part-type="genus" reg="Spiranthes">S.</tp:taxon-name-part> <tp:taxon-name-part taxon-name-part-type="species" reg="himalayensis">himalayensis</tp:taxon-name-part></tp:taxon-name></italic>, described here. <xref ref-type="bibr" rid="B1">Acharya et al. (2010)</xref> recently described a new record of <italic><tp:taxon-name><tp:taxon-name-part taxon-name-part-type="genus" reg="Spiranthes">S.</tp:taxon-name-part> <tp:taxon-name-part taxon-name-part-type="species" reg="spiralis">spiralis</tp:taxon-name-part></tp:taxon-name></italic> from Pokhara valley in Nepal with <!--PageBreak-->glandular hairs and a flowering season similar to <italic><tp:taxon-name><tp:taxon-name-part taxon-name-part-type="genus" reg="Spiranthes">S.</tp:taxon-name-part> <tp:taxon-name-part taxon-name-part-type="species" reg="himalayensis">himalayensis</tp:taxon-name-part></tp:taxon-name></italic>. It is suspected that this plant from Nepal could also be <italic><tp:taxon-name><tp:taxon-name-part taxon-name-part-type="genus" reg="Spiranthes">S.</tp:taxon-name-part> <tp:taxon-name-part taxon-name-part-type="species" reg="himalayensis">himalayensis</tp:taxon-name-part></tp:taxon-name></italic> sp. nov. but it was not possible to acquire the specimen for detailed morphological or DNA study. The morphological description in this publication would help with the correct identification of the new species, <italic><tp:taxon-name><tp:taxon-name-part taxon-name-part-type="genus" reg="Spiranthes">S.</tp:taxon-name-part> <tp:taxon-name-part taxon-name-part-type="species" reg="himalayensis">himalayensis</tp:taxon-name-part></tp:taxon-name></italic> in the future.</p><p>
            <xref ref-type="bibr" rid="B15">Pridgeon et al. (2003)</xref> (fig. 203.1) illustrated <italic><tp:taxon-name><tp:taxon-name-part taxon-name-part-type="genus" reg="Spiranthes">Spiranthes</tp:taxon-name-part> <tp:taxon-name-part taxon-name-part-type="species" reg="sinensis">sinensis</tp:taxon-name-part></tp:taxon-name></italic> based on <italic>Pantling 107</italic> (K) and <italic>Grierson &amp; Long 3986</italic> (K), showing hairy plants looking very similar to <italic><tp:taxon-name><tp:taxon-name-part taxon-name-part-type="genus" reg="Spiranthes">S.</tp:taxon-name-part> <tp:taxon-name-part taxon-name-part-type="species" reg="himalayensis">himalayensis</tp:taxon-name-part></tp:taxon-name></italic> sp. nov. However, the flower colour cannot be confirmed from the line drawings.</p><p>
            <xref ref-type="bibr" rid="B8">Huang et al. (2014)</xref> reported the presence of a species of <italic><tp:taxon-name><tp:taxon-name-part taxon-name-part-type="genus" reg="Spiranthes">Spiranthes</tp:taxon-name-part></tp:taxon-name></italic> at an altitude of about 800 m on a grassy slope of Diaoluoshan of Hainan Island, China, which they revised as <italic><tp:taxon-name><tp:taxon-name-part taxon-name-part-type="genus" reg="Spiranthes">S.</tp:taxon-name-part> <tp:taxon-name-part taxon-name-part-type="species" reg="hongkongensis">hongkongensis</tp:taxon-name-part></tp:taxon-name></italic> from a previous misidentification as <italic><tp:taxon-name><tp:taxon-name-part taxon-name-part-type="genus" reg="Spiranthes">S.</tp:taxon-name-part> <tp:taxon-name-part taxon-name-part-type="species" reg="sinensis">sinensis.</tp:taxon-name-part></tp:taxon-name></italic> However, based on the plant picture presented in Hainan Rainforest Exhibition Hall, the Hainan species looks like the new species <italic><tp:taxon-name><tp:taxon-name-part taxon-name-part-type="genus" reg="Spiranthes">S.</tp:taxon-name-part> <tp:taxon-name-part taxon-name-part-type="species" reg="himalayensis">himalayensis</tp:taxon-name-part></tp:taxon-name></italic> (based on floral morphology and lack of fruit set at the base of inflorescence, personal observations). Therefore it is likely that <italic><tp:taxon-name><tp:taxon-name-part taxon-name-part-type="genus" reg="Spiranthes">S.</tp:taxon-name-part> <tp:taxon-name-part taxon-name-part-type="species" reg="himalayensis">himalayensis</tp:taxon-name-part></tp:taxon-name></italic> might be extending its range up to Hainan Island. Genetic evidence of the occurrence of <italic><tp:taxon-name><tp:taxon-name-part taxon-name-part-type="genus" reg="Spiranthes">S.</tp:taxon-name-part> <tp:taxon-name-part taxon-name-part-type="species" reg="himalayensis">himalayensis</tp:taxon-name-part></tp:taxon-name></italic> in China has been obtained from a population located in Yunnan where at least two plants were consistently placed in the species clade of <italic><tp:taxon-name><tp:taxon-name-part taxon-name-part-type="genus" reg="Spiranthes">S.</tp:taxon-name-part> <tp:taxon-name-part taxon-name-part-type="species" reg="himalayensis">himalayensis</tp:taxon-name-part></tp:taxon-name></italic> whether nuclear ITS or chloroplast DNA was used in the data analysis (Surveswaran and Sun, unpublished).</p><p>Based on DNA studies (Fig. <xref ref-type="fig" rid="F1">1</xref>), the samples of <italic><tp:taxon-name><tp:taxon-name-part taxon-name-part-type="genus" reg="Spiranthes">Spiranthes</tp:taxon-name-part> <tp:taxon-name-part taxon-name-part-type="species" reg="himalayensis">himalayensis</tp:taxon-name-part></tp:taxon-name></italic> formed a distinct species clade, sister to <italic><tp:taxon-name><tp:taxon-name-part taxon-name-part-type="genus" reg="Spiranthes">S.</tp:taxon-name-part> <tp:taxon-name-part taxon-name-part-type="species" reg="nivea">nivea</tp:taxon-name-part></tp:taxon-name></italic> clade. Both <italic><tp:taxon-name><tp:taxon-name-part taxon-name-part-type="genus" reg="Spiranthes">S.</tp:taxon-name-part> <tp:taxon-name-part taxon-name-part-type="species" reg="himalayensis">himalayensis</tp:taxon-name-part></tp:taxon-name></italic> and <italic><tp:taxon-name><tp:taxon-name-part taxon-name-part-type="genus" reg="Spiranthes">S.</tp:taxon-name-part> <tp:taxon-name-part taxon-name-part-type="species" reg="nivea">nivea</tp:taxon-name-part></tp:taxon-name></italic> are distinct from <italic><tp:taxon-name><tp:taxon-name-part taxon-name-part-type="genus" reg="Spiranthes">S.</tp:taxon-name-part> <tp:taxon-name-part taxon-name-part-type="species" reg="sinensis">sinensis</tp:taxon-name-part></tp:taxon-name></italic> which forms a large monophyletic clade including samples from a wide geographical range such as Hong Kong, Taiwan and mainland China, Korea, Japan, Australia and New Zealand. It should be noted that <italic><tp:taxon-name><tp:taxon-name-part taxon-name-part-type="genus" reg="Spiranthes">S.</tp:taxon-name-part> <tp:taxon-name-part taxon-name-part-type="species" reg="sinensis">sinensis</tp:taxon-name-part></tp:taxon-name></italic> is highly polymorphic in flower colour, varying from purple pink to white and also in the extent of hairiness, from glandular to glabrous. The distinguishing morphological features of <italic><tp:taxon-name><tp:taxon-name-part taxon-name-part-type="genus" reg="Spiranthes">S.</tp:taxon-name-part> <tp:taxon-name-part taxon-name-part-type="species" reg="sinensis">sinensis</tp:taxon-name-part></tp:taxon-name></italic> include: floral bract equal to or longer than the length of ovary, petals with rounded apex, labellum width around hypochile is half of the width of epichile, epichile widely semi-tunicate, column length less than 0.5 mm long, upper part of operculum attached to column with the arm emerging from the top of column, well developed rostellum partitioning the stigma and pollinarium. On the other hand, <italic><tp:taxon-name><tp:taxon-name-part taxon-name-part-type="genus" reg="Spiranthes">S.</tp:taxon-name-part> <tp:taxon-name-part taxon-name-part-type="species" reg="hongkongensis">hongkongensis</tp:taxon-name-part></tp:taxon-name></italic> always has white flowers with occasionally pinkish tint on the petal and glandular hairs on various parts of the plant, but its floral bract is equal to or shorter than the length of ovary, petals have rounded apex, labellum width around hypochile is equal or slightly greater than the width of epichile, epichile not tunicate, column length up to 1mm long, lower half of operculum embedded on to column, rostellum absent and pollinia lying directly above stigma rendering autogamy. In contrast, <italic><tp:taxon-name><tp:taxon-name-part taxon-name-part-type="genus" reg="Spiranthes">S.</tp:taxon-name-part> <tp:taxon-name-part taxon-name-part-type="species" reg="nivea">nivea</tp:taxon-name-part></tp:taxon-name></italic> has short papillose hairs inconspicuous to the naked eye, flower colour is always white without pinkish tint, floral bracts are much longer than the length of ovary, petals have a blunt apex, labellum width around hypochile being more than the width at epichile, epichile not being tunicate, column length almost 0.5 mm, lower half of operculum embedded in the column, rostellum absent and pollinia lying directly above stigma rendering autogamy (see Table <xref ref-type="table" rid="T2">2</xref>).</p><table-wrap id="T2" position="float" orientation="portrait"><label>Table 2.</label><caption><p>Comparison of morphological characters of <italic><tp:taxon-name><tp:taxon-name-part taxon-name-part-type="genus" reg="Spiranthes">Spiranthes</tp:taxon-name-part> <tp:taxon-name-part taxon-name-part-type="species" reg="himalayensis">himalayensis</tp:taxon-name-part></tp:taxon-name></italic> Survesw., Kumar &amp; Mei Sun, sp. nov., <italic><tp:taxon-name><tp:taxon-name-part taxon-name-part-type="genus" reg="Spiranthes">S.</tp:taxon-name-part> <tp:taxon-name-part taxon-name-part-type="species" reg="sinensis">sinensis</tp:taxon-name-part></tp:taxon-name></italic>, <italic><tp:taxon-name><tp:taxon-name-part taxon-name-part-type="genus" reg="Spiranthes">S.</tp:taxon-name-part> <tp:taxon-name-part taxon-name-part-type="species" reg="hongkongensis">hongkongensis</tp:taxon-name-part></tp:taxon-name></italic> and <italic><tp:taxon-name><tp:taxon-name-part taxon-name-part-type="genus" reg="Spiranthes">S.</tp:taxon-name-part> <tp:taxon-name-part taxon-name-part-type="species" reg="nivea">nivea.</tp:taxon-name-part></tp:taxon-name></italic></p></caption><table id="TID0EE3AE" rules="all"><tbody><tr><th rowspan="1" colspan="1">Character</th><th rowspan="1" colspan="1">
                    <italic><tp:taxon-name><tp:taxon-name-part taxon-name-part-type="genus" reg="Spiranthes">Spiranthes</tp:taxon-name-part> <tp:taxon-name-part taxon-name-part-type="species" reg="himalayensis">himalayensis</tp:taxon-name-part></tp:taxon-name></italic>
                  </th><th rowspan="1" colspan="1">
                    <italic><tp:taxon-name><tp:taxon-name-part taxon-name-part-type="genus" reg="Spiranthes">Spiranthes</tp:taxon-name-part> <tp:taxon-name-part taxon-name-part-type="species" reg="sinensis">sinensis</tp:taxon-name-part></tp:taxon-name></italic>
                  </th><th rowspan="1" colspan="1">
                    <italic><tp:taxon-name><tp:taxon-name-part taxon-name-part-type="genus" reg="Spiranthes">Spiranthes</tp:taxon-name-part> <tp:taxon-name-part taxon-name-part-type="species" reg="hongkongensis">hongkongensis</tp:taxon-name-part></tp:taxon-name></italic>
                  </th><th rowspan="1" colspan="1">
                    <italic><tp:taxon-name><tp:taxon-name-part taxon-name-part-type="genus" reg="Spiranthes">Spiranthes</tp:taxon-name-part> <tp:taxon-name-part taxon-name-part-type="species" reg="nivea">nivea</tp:taxon-name-part></tp:taxon-name></italic>
                  </th></tr><tr><td rowspan="1" colspan="1">
                    <bold>Flowering time</bold>
                  </td><td rowspan="1" colspan="1">March to June</td><td rowspan="1" colspan="1">April to June (in Hong Kong), August to September (in India)</td><td rowspan="1" colspan="1">March to early June</td><td rowspan="1" colspan="1">April to June</td></tr><tr><td rowspan="1" colspan="1">
                    <bold>Inflorescence</bold>
                  </td><td rowspan="1" colspan="1">Pubescent with glandular hairs</td><td rowspan="1" colspan="1">Pubescent or sometimes glabrous</td><td rowspan="1" colspan="1">Pubescent with glandular hairs</td><td rowspan="1" colspan="1">Glabrous, but with microscopic non-glandular papillose hairs</td></tr><tr><td rowspan="1" colspan="1">
                    <bold>Flower</bold>
                  </td><td rowspan="1" colspan="1">White, pale white, widely open, 0.4–0.5 × 0.15 cm wide, ca. 0.43 cm long</td><td rowspan="1" colspan="1">Pink, or purple, but occasionally white, widely open, 0.19 × 0.22 cm wide, ca. 0.45 cm long</td><td rowspan="1" colspan="1">White, petals and sepals rarely pink tinged, labellum white, widely open, 0.10, 0.12 cm wide, ca. 0.38 cm long</td><td rowspan="1" colspan="1">White, tubular on lower 2/3rd, open towards the tip, 0.09 × 0.09 cm wide, ca. 0.41 cm long</td></tr><tr><td rowspan="1" colspan="1">
                    <bold>Bract</bold>
                  </td><td rowspan="1" colspan="1">Equal to or longer than ovary, 0.4–0.5 cm long, ca. 0.17 cm wide</td><td rowspan="1" colspan="1">Equal to or longer than ovary, 0.36 cm long, 0.14 cm wide</td><td rowspan="1" colspan="1">Equal to or shorter than ovary, ca. 0.37 cm long, 0.19 cm wide</td><td rowspan="1" colspan="1">Much longer than ovary arching over the flower, 0.49 cm long, 0.16 cm wide</td></tr><tr><td rowspan="1" colspan="1">
                    <bold>Petal</bold>
                  </td><td rowspan="1" colspan="1">Apex blunt</td><td rowspan="1" colspan="1">Apex rounded</td><td rowspan="1" colspan="1">Apex rounded</td><td rowspan="1" colspan="1">Apex blunt</td></tr><tr><td rowspan="1" colspan="1">
                    <bold>Labellum</bold>
                  </td><td rowspan="1" colspan="1">Labellum white, pubescent on the outer surface, distinctly divided into hypochile and epichile with a constriction in the middle, ca. 0. cm long; hypochile ovate, concave or saccate, ca. 0.30 cm long, 0.33–0.34 cm wide, sac 0.05 cm deep, with a pair of semi-globular gland at the base (0.05 cm wide, 0.04 cm high), margin entire and raised upwards till the constriction, two broad pale green patch at the constriction; epichile semi-tunicate, flabellate, ca. 0.20 cm long, ca. 0.30 cm wide, margin undulate, slightly dentate with some papillose hairs on the front semi-tunicate part</td><td rowspan="1" colspan="1">Labellum pink or white, glabrous, not distinct into epichile and hypochile due to lack of constriction, rather a semi-cylindrical basal portion with tunicate or flabellate frontal portion, 0.46 cm long; basal portion 0.15 cm wide, 0.23 cm long, saccate, sac 0.03 cm deep, margin raised with a pair of semi-globular glands at the base (0.05 cm wide, 0.05 cm high), margin smooth towards base, undulate from almost middle of the basal portion to the whole length of frontal portion; frontal portion semi-tunicate or flabellate, 0.13cm long, 0.16 cm wide at base, 0.35 cm wide towards the apex, margin undulate, slightly dentate</td><td rowspan="1" colspan="1">Labellum white with rare pinkish tinge, distinctly divided into hypochile and epichile with a constriction in the middle,<break/> ca. 0.58 cm long; hypochile ovate, slightly concave or saccate, 0.26 cm long, 0.32 cm wide, 0.06 cm deep, with a pair of trapezoidal shaped gland at the base (0.09 cm wide, 0.07 cm high), margin entire and raised upwards till the constriction; no colour patch at the constriction; epichile semi-tunicate, flabellate, ca. 0.26 cm long, ca. 0.26 cm wide, margin undulate, slightly dentate, glabrous</td><td rowspan="1" colspan="1">Labellum white, glabrous, not distinct into epichile and hypochile due to lack of constriction, rather a semi-conical basal portion with semi-cylindric frontal portion, 0.43cm long; basal portion 0.24 cm wide towards base, 0.14 cm wide towards upper part, 0.24 cm long, saccate, sac 0.03 cm deep, margin raised with a pair of semi- globose glands at the base (0.04 cm wide, 0.04 cm high), margin smooth till the base of frontal part of labellum; frontal portion not widely spreading, margin convolute, 0.19 cm long, 0.16 cm wide at base, 0.14 cm wide towards the apex, margin undulate towards base and slightly dentate towards apex</td></tr><tr><td rowspan="1" colspan="1">
                    <bold>Labellum apex</bold>
                  </td><td rowspan="1" colspan="1">Recurved, &gt; 270 degrees</td><td rowspan="1" colspan="1">Strongly recurved, almost 360 degrees</td><td rowspan="1" colspan="1">Recurved by &lt; 270 degrees</td><td rowspan="1" colspan="1">Recurved by &lt; 270 degrees</td></tr><tr><td rowspan="1" colspan="1">
                    <bold>Column</bold>
                  </td><td rowspan="1" colspan="1">Column, obconical, 0.25 cm long, 0.05 cm at the base, 0.07 cm wide towards the apex; foot 0.06 cm long; stigma trapezoid shaped, broad towards base (0.08 cm), narrower towards apex (0.06 cm), 0.06 cm long.</td><td rowspan="1" colspan="1">Column conical, 0.23 cm long, 0.08 cm wide at the base, 0.10 cm wide at the apex; foot 0.05 cm long; stigma almost semicircular in shape, 0.09 cm wide</td><td rowspan="1" colspan="1">Column, obconical, 0.21 cm long, 0.07 cm at the base, 0.09 cm wide towards the apex; foot 0.05 cm long; stigma crescent or semicircular shaped, 0.08 cm wide</td><td rowspan="1" colspan="1">Column obconical. 0.12 cm long, 0.04 cm wide at base, 0.05 cm wide towards apex; foot 0.04 cm long; stigma semicircular in shape, 0.05 cm wide</td></tr><tr><td rowspan="1" colspan="1">
                    <bold>Operculum attachment on column</bold>
                  </td><td rowspan="1" colspan="1">An inconspicuously separating arm on the top of column attached to the front broader part of operculum</td><td rowspan="1" colspan="1">An extension from the upper part of column protruding out and attached to the top of operculum</td><td rowspan="1" colspan="1">Broader front of operculum embedded in the column (no extension projecting from column on to operculum)</td><td rowspan="1" colspan="1">Almost half of the broader part of operculum embedded on to the top of the column (no extension projecting from column on to operculum)</td></tr><tr><td rowspan="1" colspan="1">
                    <bold>Rostellum</bold>
                  </td><td rowspan="1" colspan="1">Well developed with two semi-transparent, clavate, rostellar arms projecting in the front above stigma, 0.06 cm long.</td><td rowspan="1" colspan="1">Well developed with two semi-transparent, clavate, rostellar arms projecting in the front above stigma, 0.05 cm long</td><td rowspan="1" colspan="1">Not visible or absent</td><td rowspan="1" colspan="1">Not visible or absent</td></tr><tr><td rowspan="1" colspan="1">
                    <bold>Pollination</bold>
                  </td><td rowspan="1" colspan="1">Allogamous</td><td rowspan="1" colspan="1">Allogamous</td><td rowspan="1" colspan="1">Autogamous (due to lack of rostellum, pollinia falls on the stigma on its own)</td><td rowspan="1" colspan="1">Autogamous (due to lack of rostellum, pollinia falls on the stigma on its own)</td></tr></tbody></table></table-wrap><!--PageBreak--><!--PageBreak--><!--PageBreak--><p>Based on preliminary chromosome counts, <italic><tp:taxon-name><tp:taxon-name-part taxon-name-part-type="genus" reg="Spiranthes">Spiranthes</tp:taxon-name-part> <tp:taxon-name-part taxon-name-part-type="species" reg="himalayensis">himalayensis</tp:taxon-name-part></tp:taxon-name></italic> and <italic><tp:taxon-name><tp:taxon-name-part taxon-name-part-type="genus" reg="Spiranthes">S.</tp:taxon-name-part> <tp:taxon-name-part taxon-name-part-type="species" reg="nivea">nivea</tp:taxon-name-part></tp:taxon-name></italic> both have a diploid chromosome number of about 30, similar to <italic><tp:taxon-name><tp:taxon-name-part taxon-name-part-type="genus" reg="Spiranthes">S.</tp:taxon-name-part> <tp:taxon-name-part taxon-name-part-type="species" reg="sinensis">sinensis.</tp:taxon-name-part></tp:taxon-name></italic> It has been confirmed that <italic><tp:taxon-name><tp:taxon-name-part taxon-name-part-type="genus" reg="Spiranthes">S.</tp:taxon-name-part> <tp:taxon-name-part taxon-name-part-type="species" reg="hongkongensis">hongkongensis</tp:taxon-name-part></tp:taxon-name></italic> is an allotetraploid (4× = 60), with <italic><tp:taxon-name><tp:taxon-name-part taxon-name-part-type="genus" reg="Spiranthes">S.</tp:taxon-name-part> <tp:taxon-name-part taxon-name-part-type="species" reg="sinensis">sinensis</tp:taxon-name-part></tp:taxon-name></italic> as its maternal progenitor (<xref ref-type="bibr" rid="B19">Sun 1996</xref>, <xref ref-type="bibr" rid="B2">Chen and Sun 1998</xref>) and most likely the new species <italic><tp:taxon-name><tp:taxon-name-part taxon-name-part-type="genus" reg="Spiranthes">S.</tp:taxon-name-part> <tp:taxon-name-part taxon-name-part-type="species" reg="himalayensis">himalayensis</tp:taxon-name-part></tp:taxon-name></italic> as its paternal progenitor (Surveswaran and Sun, unpublished). <italic><tp:taxon-name><tp:taxon-name-part taxon-name-part-type="genus" reg="Spiranthes">S.</tp:taxon-name-part> <tp:taxon-name-part taxon-name-part-type="species" reg="hongkongensis">hongkongensis</tp:taxon-name-part></tp:taxon-name></italic> was not included in the phylogeny because it is a well-known allotetraploid (<xref ref-type="bibr" rid="B19">Sun 1996</xref>) and sequencing of cloned ITS sequences of <italic><tp:taxon-name><tp:taxon-name-part taxon-name-part-type="genus" reg="Spiranthes">S.</tp:taxon-name-part> <tp:taxon-name-part taxon-name-part-type="species" reg="hongkongensis">hongkongensis</tp:taxon-name-part></tp:taxon-name></italic> to identify the paternal and maternal progenitors of this species has been performed (Surveswaran and Sun, unpublished).</p></tp:treatment-sec><tp:treatment-sec><!--Section generated to contain objects referenced in tp:taxon-treatment.--><fig id="F1" position="float" orientation="portrait"><label>Figure 1.</label><caption><p>Bayesian phylogenetic tree indicating <italic><tp:taxon-name><tp:taxon-name-part taxon-name-part-type="genus" reg="Spiranthes">Spiranthes</tp:taxon-name-part> <tp:taxon-name-part taxon-name-part-type="species" reg="himalayensis">himalayensis</tp:taxon-name-part></tp:taxon-name></italic> Survesw., Kumar &amp; Mei Sun sp. nov. Sequences generated for this study are indicated in bold, specimen identification numbers and area of collection are indicated beside the species names. Bayesian probability supports are indicated at the nodes.</p></caption><graphic xmlns:xlink="http://www.w3.org/1999/xlink" xlink:href="phytokeys-89-115-g001.jpg" position="float" orientation="portrait" xlink:type="simple" id="oo_168158.jpg"/></fig></tp:treatment-sec><ref-list><ref id="B10"><mixed-citation xmlns:xlink="http://www.w3.org/1999/xlink" xlink:type="simple">
          <person-group><name name-style="western"><surname>Kumar</surname><given-names>CS</given-names></name><name name-style="western"><surname>Manilal</surname><given-names>KS</given-names></name></person-group> (<year>1994</year>) <source>A Catalogue of Indian Orchids.</source> <publisher-name>Bishen Singh Mahendra Pal Singh</publisher-name>, <publisher-loc>Dehra Dun</publisher-loc>, <size units="page">162 pp</size>.</mixed-citation></ref><ref id="B12"><mixed-citation xmlns:xlink="http://www.w3.org/1999/xlink" xlink:type="simple">
          <person-group><name name-style="western"><surname>Misra</surname><given-names>S</given-names></name></person-group> (<year>2004</year>) <source>Orchids of Orissa.</source> <publisher-name>Bishen Singh Mahendra Pal Singh</publisher-name>, <publisher-loc>Dehra Dun</publisher-loc>, <size units="page">774 pp</size>.</mixed-citation></ref><ref id="B4"><mixed-citation xmlns:xlink="http://www.w3.org/1999/xlink" xlink:type="simple">
          <person-group><name name-style="western"><surname>Deva</surname><given-names>S</given-names></name><name name-style="western"><surname>Naithani</surname><given-names>HB</given-names></name></person-group> (<year>1986</year>) <source>The Orchid Flora of North West Himalayas.</source> <publisher-name>Print and Media Associate</publisher-name>, <publisher-loc>New Delhi</publisher-loc>, <size units="page">459 pp</size>.</mixed-citation></ref><ref id="B13"><mixed-citation xmlns:xlink="http://www.w3.org/1999/xlink" xlink:type="simple">
          <person-group><name name-style="western"><surname>Misra</surname><given-names>S</given-names></name></person-group> (<year>2007</year>) <source>Orchids of India: A glimpse.</source> <publisher-name>Bishen Singh Mahendra Pal Singh</publisher-name>, <publisher-loc>Dehra Dun</publisher-loc>, <size units="page">402 pp</size>.</mixed-citation></ref><ref id="B7"><mixed-citation xmlns:xlink="http://www.w3.org/1999/xlink" xlink:type="simple">
          <person-group><name name-style="western"><surname>Hooker</surname><given-names>JD</given-names></name></person-group> (<year>1890</year>) <tp:taxon-name><tp:taxon-name-part taxon-name-part-type="genus">Spiranthes</tp:taxon-name-part></tp:taxon-name> In: Flora of British India 6. Ashford, Kent, 02–103.</mixed-citation></ref><ref id="B14"><mixed-citation xmlns:xlink="http://www.w3.org/1999/xlink" xlink:type="simple">
          <person-group><name name-style="western"><surname>Persoon</surname><given-names>CH</given-names></name></person-group> (<year>1807</year>) <source>Synopsis plantarum, seu Enchiridium botanicum, complectens enumerationem systematicam specierum hucusque cognitarum.</source> <publisher-name>Parisiis Lutetiorum</publisher-name>, <publisher-loc>C.F. Cramerum</publisher-loc>, <size units="page">656 pp</size>. <ext-link xlink:type="simple" ext-link-type="doi" xlink:href="10.5962/bhl.title.638">https://doi.org/10.5962/bhl.title.638</ext-link></mixed-citation></ref><ref id="B18"><mixed-citation xmlns:xlink="http://www.w3.org/1999/xlink" xlink:type="simple">
          <person-group><name name-style="western"><surname>Seidenfaden</surname><given-names>G</given-names></name></person-group> (<year>1978</year>) <article-title>Orchid genera in Thailand VI: <tp:taxon-name><tp:taxon-name-part taxon-name-part-type="subfamily">Neottioideae</tp:taxon-name-part></tp:taxon-name> Lindl.</article-title> <source>Dansk Botanisk Arkiv</source> <volume>32</volume>: <fpage>1</fpage>–<lpage>195</lpage>.</mixed-citation></ref><ref id="B1"><mixed-citation xmlns:xlink="http://www.w3.org/1999/xlink" xlink:type="simple">
          <person-group><name name-style="western"><surname>Acharya</surname><given-names>KP</given-names></name><name name-style="western"><surname>Wood</surname><given-names>JJ</given-names></name><name name-style="western"><surname>Berwian</surname><given-names>R</given-names></name><name name-style="western"><surname>Sharma</surname><given-names>A</given-names></name></person-group> (<year>2010</year>) <article-title><italic><tp:taxon-name><tp:taxon-name-part taxon-name-part-type="genus">Spiranthes</tp:taxon-name-part> <tp:taxon-name-part taxon-name-part-type="species">spiralis</tp:taxon-name-part></tp:taxon-name></italic> (<tp:taxon-name><tp:taxon-name-part taxon-name-part-type="family">Orchidaceae</tp:taxon-name-part></tp:taxon-name>), A new record for the Nepal Himalaya.</article-title> <source>Harvard Papers in Botany</source> <volume>15</volume>: <fpage>71</fpage>–<lpage>72</lpage>. <ext-link xlink:type="simple" ext-link-type="doi" xlink:href="10.3100/025.015.0121">http://dx.doi.org/10.3100/025.015.0121</ext-link></mixed-citation></ref><ref id="B15"><mixed-citation xmlns:xlink="http://www.w3.org/1999/xlink" xlink:type="simple">
          <person-group><name name-style="western"><surname>Pridgeon</surname><given-names>AM</given-names></name><name name-style="western"><surname>Cribb</surname><given-names>PJ</given-names></name><name name-style="western"><surname>Chase</surname><given-names>MW</given-names></name><name name-style="western"><surname>Rasmussen</surname><given-names>FN</given-names></name></person-group> (<year>2003</year>) <source>Genera Orchidacearum 3: <tp:taxon-name><tp:taxon-name-part taxon-name-part-type="subfamily">Orchidoideae</tp:taxon-name-part></tp:taxon-name> (Part 2).</source> <publisher-name>Oxford University Press</publisher-name>, <publisher-loc>New York, Oxford</publisher-loc>, <size units="page">358 pp</size>.</mixed-citation></ref><ref id="B8"><mixed-citation xmlns:xlink="http://www.w3.org/1999/xlink" xlink:type="simple">
          <person-group><name name-style="western"><surname>Huang</surname><given-names>MZ</given-names></name><name name-style="western"><surname>Wand</surname><given-names>QL</given-names></name><name name-style="western"><surname>Liu</surname><given-names>ZL</given-names></name><name name-style="western"><surname>Yang</surname><given-names>GS</given-names></name></person-group> (<year>2014</year>) <article-title>Miscellaneous notes on <tp:taxon-name><tp:taxon-name-part taxon-name-part-type="family">Orchidaceae</tp:taxon-name-part></tp:taxon-name> from Hainan (II).</article-title> <source>Chinese Journal of Tropical Agriculture</source> <volume>34</volume>: <fpage>61</fpage>–<lpage>64</lpage>.</mixed-citation></ref><ref id="B19"><mixed-citation xmlns:xlink="http://www.w3.org/1999/xlink" xlink:type="simple">
          <person-group><name name-style="western"><surname>Sun</surname><given-names>M</given-names></name></person-group> (<year>1996</year>) <article-title>The allopolyploid origin of <italic><tp:taxon-name><tp:taxon-name-part taxon-name-part-type="genus">Spiranthes</tp:taxon-name-part> <tp:taxon-name-part taxon-name-part-type="species">hongkongensis</tp:taxon-name-part></tp:taxon-name></italic> (<tp:taxon-name><tp:taxon-name-part taxon-name-part-type="family">Orchidaceae</tp:taxon-name-part></tp:taxon-name>).</article-title> <source>American Journal of Botany</source> <volume>83</volume>: <fpage>252</fpage>–<lpage>260</lpage>. <ext-link xlink:type="simple" ext-link-type="doi" xlink:href="10.2307/2445944">https://doi.org/10.2307/2445944</ext-link></mixed-citation></ref><ref id="B2"><mixed-citation xmlns:xlink="http://www.w3.org/1999/xlink" xlink:type="simple">
          <person-group><name name-style="western"><surname>Chen</surname><given-names>H</given-names></name><name name-style="western"><surname>Sun</surname><given-names>M</given-names></name></person-group> (<year>1998</year>) <article-title>Consensus multiplex PCR–Restriction Fragment Length Polymorphism (RFLP) for rapid detection of plant mitochondrial DNA polymorphism.</article-title> <source>Molecular Ecology</source> <volume>7</volume>: <fpage>1553</fpage>–<lpage>1556</lpage>. <ext-link xlink:type="simple" ext-link-type="doi" xlink:href="10.1046/j.1365-294x.1998.00476.x">https://doi.org/10.1046/j.1365-294x.1998.00476.x</ext-link></mixed-citation></ref></ref-list></tp:taxon-treatment>
